# Supplementary material for: Systematic review and meta-analysis of oral squamous cell carcinoma associated oral microbiome
Source: Front Microbiol. 2022 Oct 20;13:968304. doi: 10.3389/fmicb.2022.968304 (PMC9632422; doi:10.3389/fmicb.2022.968304)
Supplement: Supplementary file 1 [file Table_1.XLSX]

## Sheet: figure_4_details
[case.vs.case]	[ctrl.vs.ctrl]	[case.vs.ctrl]	[case.vs.case] and [case.vs.ctrl]	[ctrl.vs.ctrl] and [case.vs.ctrl]	[case.vs.case] and [ctrl.vs.ctrl] and [case.vs.ctrl]	[case.vs.case] and [ctrl.vs.ctrl]
Mycoplasma	Family_XIII_UCG_001	Haemophilus	Other_f_Selenomonadaceae	Chloroplast	Treponema	Allorhizobium_Neorhizobium_Pararhizobium_Rhizobium
Cardiobacterium	Leptotrichia	Granulicatella	Peptoanaerobacter	Peptostreptococcus	Veillonella	Sphingomonas
Other f_Pasteurellaceae	Other_f_Pasteurellaceae	Muribaculaceae	Peptococcus	Johnsonella	Capnocytophaga	Prevotella
Streptobacillus	Other _f_Selenomonadaceae	Rhodovibrio	Lautropia	Streptococcus	Actinomyces	Neisseria
Anaeroglobus	Lachnoanaerobaculum	Corynebacterium	Dialister	Rothia	Oribacterium	Mogibacterium
Other_f_Prevotellaceae	Other_f_Neisseriaceae	Brevundimonas		Aggregatibacter	Megasphaera	Selenomonas
Butyrivibrio	Pseudopropionibacterium	Janibacter		FO332	Eubacterium_yurii_group	Bergeyella
Other _f_Neisseriaceae	Eikenella	Propionibacterium		Parvimonas	Catonella	Atopobium
Clostridia_vadinBB60_group	Solobacterium	Bradyrhizobium				Eubacterium_nodatum_group
	Gemella	g_uncultured_f_Rhodobacteraceae				Rikenellaceae_RC9_gut_group
	Actinobacillus	Aquiflexum
	g_uncultured_f_Anaerovoracaceae	Brevibacterium
	Clostridia_UCG_014	g_uncultured_f_Selenomonadaceae
		Caulobacter
		Saccharimonadales
		Stomatobaculum
		Kingella
		Izemoplasmatales
		Lachnospiracede_NK4A136_group
		Mitochondria
		Other_c_Bacteroidia
		Prevotellaceae
		Bulleidia
		Family XII UCG_001
		Peptoniphilus
		Myrothecium
		Veillonellaceae
		Rikenellaceae_RC9_gut_group
		Other_o__Hypocreales
		Talaromyces
		Filifactor
		Other_f_ Peptostreptococcaceae
		Alysiella
		Pleiochaeta
		Campylobacter
		Alloprevotella
		Fusobacterium

## Sheet: key
Key to Figure 4 detail spreadsheet
row names: indicate which comparison(s) in which a given bacterial genus appeared as significantly differentially abundant based on LEfSe
colors: the 37 genera which appeared as significant in the case v. control comparison only are color coded (red = increased in case samples, green = increased in control samples)
