# Supplementary material for: Systematic review and meta-analysis of oral squamous cell carcinoma associated oral microbiome
Source: Front Microbiol. 2022 Oct 20;13:968304. doi: 10.3389/fmicb.2022.968304 (PMC9632422; doi:10.3389/fmicb.2022.968304)
Supplement: Supplementary file 2 [file Table_2.XLSX]

## Sheet: figure_5_details
[ctrl.vs.ctrl]:	[case.vs.ctrl]:	[case.vs.case] and [case.vs.ctrl]:	[ctrl.vs.ctrl] and [case.vs.ctrl]:	[case.vs.case] and [ctrl.vs.ctrl]:
Sulfur_metabolism_[PATH:ko00920]	Biosynthesis_of_unsaturated_fatty_acids_[PATH:ko01040]	Inositol_phosphate_metabolism_[PATH:ko00562]	Pyrimidine_metabolism_[PATH:ko00240]	Pathways_of_neurodegeneration_-_multiple_diseases_[PATH:ko05022]
Bacterial_secretion_system_[PATH:ko03070]	Glutathione_metabolism_[PATH:ko00480]	Arabinogalactan_biosynthesis_-_Mycobacterium_[PATH:ko00572]	Phenylalanine_tyrosine_and_tryptophan_biosynthesis_[PATH:ko00400]	Alcoholism_[PATH:ko05034]
Human_papillomavirus_infection_[PATH:ko05165]	Ubiquinone_and_other_terpenoid-quinone_biosynthesis_[PATH:ko00130]		Biosynthesis_of_vancomycin_group_antibiotics_[PATH:ko01055]
Bacterial_invasion_of_epithelial_cells_[PATH:ko05100]	RNA_degradation_[PATH:ko03018]		Biosynthesis_of_various_secondary_metabolites_-_part_3_[PATH:ko00997]
Viral_myocarditis_[PATH:ko05416]	Cell_adhesion_molecules_[PATH:ko04514]
	Regulation_of_actin_cytoskeleton_[PATH:ko04810]
	Mineral_absorption_[PATH:ko04978]
	Plant-pathogen_interaction_[PATH:ko04626]
	Primary_immunodeficiency_[PATH:ko05340]
	Cushing_syndrome_[PATH:ko04934]

## Sheet: key
Key to Figure 5 detail spreadsheet
row names: indicate which comparison(s) in which a given functional pathway appeared as significantly differentially abundant based on LEfSe
colors: the 37 genera which appeared as significant in the case v. control comparison only are color coded (red = upregulated in case samples, green = upregulated in control samples)
