# Supplementary material for: Systematic review and meta-analysis of oral squamous cell carcinoma associated oral microbiome
Source: Front Microbiol. 2022 Oct 20;13:968304. doi: 10.3389/fmicb.2022.968304 (PMC9632422; doi:10.3389/fmicb.2022.968304)
Supplement: Supplementary file 4 [file Data_Sheet_2.CSV]

	OTU	FDR_P	Zhang_mean	Zhao_mean	Zhou_mean
1	Rhodovibrio	3.15260572873762e-14	0	0	0.0188859593478261
2	Photobacterium	3.15260572873762e-14	0	0	0.0379600616521739
3	Allorhizobium-Neorhizobium-Pararhizobium-Rhizobium	4.03960594204665e-14	0	2.12425e-05	0.0881885579565217
4	Rhodococcus	1.07002810558937e-10	0	0.001026657625	0
5	Aerococcus	2.61605982694711e-10	0	0	0.0064942787826087
6	Sphingomonas	8.32521899054191e-10	0	0.0005565937	0.038194098
7	Streptococcus	6.46896316574774e-09	0.2208306732	0.089588439575	0.0522517092173913
8	Prevotella	1.04676086577026e-08	0.09139124848	0.173432465975	0.0117513355217391
9	Gemella	2.26862854400701e-08	0.04242478844	0.011508488425	0.0014826642173913
10	Selenomonas	1.02033673355978e-07	0.00621280694	0.00897483305	0.00118969856521739
11	Alloprevotella	1.10913139128864e-07	0.04715618844	0.040158913375	0.00301835213043478
12	Reyranella	1.11086456113025e-07	0	0	0.00366784804347826
13	Pseudoalteromonas	1.11086456113025e-07	0	0	0.0067458227826087
14	Mogibacterium	1.29187741360511e-07	6.744692e-05	0.000456174825	0
15	Exiguobacterium	2.568066065228e-07	0	0.012972519125	0
16	Atopobium	6.59945647109176e-07	0.00066795346	0.002920503075	0.000209638304347826
17	Catonella	7.6433807473752e-07	0.00177478426	0.002228620275	0.000191590434782609
18	Aquiflexum	7.6433807473752e-07	0	0	0.00652527513043478
19	Veillonella	1.09683431614709e-06	0.03537825532	0.076181852175	0.018744701173913
20	Clostridia_UCG-014	1.31131821365004e-06	0.00213731486	0.001781712375	0
21	Actinomyces	1.63134957304029e-06	0.01296871536	0.0208537521	0.00236318534782609
22	Bergeyella	1.73400838836316e-06	0.0022873739	0.00440564765	0.000549665695652174
23	Methylobacterium-Methylorubrum	4.7225570154023e-06	0	0.00043558125	0.000235845173913043
24	Sediminibacterium	5.24961000138852e-06	0	0	0.00345771356521739
25	Bacillus	5.47322920798077e-06	0	0.0050303502	0
26	Johnsonella	6.49258156761173e-06	0.00093659946	0.001491739975	0
27	Treponema	8.80639565759477e-06	0.00393599236	0.0059468144	0.000269703173913043
28	Porphyromonas	8.94483851842789e-06	0.0294217672	0.0402494745	0.00587391256521739
29	Solobacterium	9.62191179194553e-06	0.00153878708	0.0019054186	0.000563854739130435
30	[Eubacterium]_nodatum_group	9.73523527875115e-06	0.0014605807	0.002411655825	0.000473493391304348
31	Megasphaera	1.60063887041064e-05	0.00210660798	0.00396073455	0
32	RF39	1.6738218130931e-05	6.56097e-05	0.000393232925	0
33	Lautropia	2.14225622493881e-05	0.02062301268	0.0222788181	0.00071356147826087
34	Oribacterium	2.27658679010318e-05	0.00321710676	0.006023376825	0.00128164539130435
35	Mucispirillum	3.08278771829607e-05	0	0	0.00320519143478261
36	Bosea	3.08278771829607e-05	0	0	0.00320574208695652
37	Roseomonas	3.60458553006355e-05	0	0.00159208285	0
38	Capnocytophaga	3.82865754835629e-05	0.02072265216	0.047730540275	0.00843248717391304
39	Aggregatibacter	4.08750818242809e-05	0.01151141956	0.0032549703	0.00116550860869565
40	Stomatobaculum	0.000110033361745323	0.00198026092	0.001889772875	0
41	Lachnoanaerobaculum	0.000157672236018668	0.0042345092	0.006082577425	0.00292244352173913
42	Tannerella	0.000165768676838494	0.0057838914	0.00401477875	0
43	Bradymonadaceae	0.000213857506563151	0	0	0.00144462169565217
44	Caulobacter	0.000213857506563151	0	0	0.0040381242173913
45	Bradyrhizobium	0.00023363067931648	1.38e-06	0	0.00746779986956522
46	Eikenella	0.000276887868569666	0.001468452	0.002633516575	0
47	Fusobacterium	0.000303790401564545	0.04179050202	0.051184522225	0.0128167952173913
48	[Eubacterium]_yurii_group	0.000341868235245477	0.00018751136	0.0004299024	0
49	Dialister	0.000341868235245477	0.0016030592	0.001065431175	7.02498260869565e-05
50	Campylobacter	0.00034395472512651	0.00832447764	0.00643906785	0.00217942856521739
51	Peptostreptococcus	0.00034395472512651	0.00236262168	0.003222569225	0.00441889191304348
52	Absconditabacteriales_(SR1)	0.000385391033950875	0.00264235526	5.8215825e-05	0.000260240652173913
53	Muribaculaceae	0.000470645634515901	7.9e-06	6.39497e-05	0.01583204
54	P5D1-392	0.000478775183005582	0.000991064	0	0
55	Parvimonas	0.000504586504806425	0.00188491162	0.00127912325	0.000502638304347826
56	Pseudomonas	0.000547057292788189	0.00042932544	8.84675e-05	0.0012854022173913
57	Pseudopropionibacterium	0.000891078079433139	0.00079855746	0.00291495445	0
58	Family_XIII_UCG-001	0.000891078079433139	8.174982e-05	0.000180099725	0
59	Neisseria	0.000973046481067883	0.08259853598	0.14687099475	0.0503923809130435
60	Filifactor	0.00106168095826111	0.0021778511	0.00051934945	0.000342743869565217
61	Peptococcus	0.0012226734175987	0.00224966518	0.00024477445	0
62	Ensifer	0.0012226734175987	0	0	0.0111680233478261
63	Actinobacillus	0.0012226734175987	0.03307169266	0.023432135	0.00458454686956522
64	Alysiella	0.00123685241674024	3.308838e-05	0.000224927825	0
65	Haemophilus	0.00130746178755674	0.09153221002	0.0555199137	0.0280946283913043
66	Rikenellaceae_RC9_gut_group	0.00138461610546596	0.00027298898	0.00015476095	0
67	Flavobacterium	0.00149544530923402	0	5.412e-05	0
68	F0332	0.0015670331301767	0.00356574046	0.001487934325	0
69	Granulicatella	0.0016453552751426	0.0147323072	0.01301610945	0.210401756173913
70	Chloroplast	0.00263071716716689	0.00507196702	0.001001477525	0.0222679133913043
71	Nostoc_PCC-7524	0.00396415499198643	0	0.000220236025	0
72	Rothia	0.00432154594143198	0.03322870932	0.00905909015	0.00643230569565217
73	Corynebacterium	0.00491503499734111	0.00654908972	0.00339278285	0.00123296569565217
74	Mycoplasma	0.00496143059048544	0.0007645246	0.000202710525	0
75	Bacteroides	0.0050998825041192	4.778e-05	0.000122974725	6.54464347826087e-05
76	Leptotrichia	0.0051993238480458	0.02803604406	0.028979409225	0.0166791149130435
77	Butyrivibrio	0.00638483753047358	0.00015295872	0.000383787725	0.000390360956521739
78	Paenibacillus	0.00775481845712106	0	0	0.000378403434782609
79	Saccharimonadales	0.00906497004898374	0.00306296456	0.000318834725	0.000272869869565217
80	Mobiluncus	0.0094490491001571	0	0.000147471175	0
81	Howardella	0.0094490491001571	0	3.9135e-05	0
82	Porphyrobacter	0.0094490491001571	0	4.1125e-05	0
83	Saccharimonadaceae	0.0094490491001571	0.0075981317	0.0006990248	0.000176216217391304
84	Streptobacillus	0.00945225326903245	0.00015927726	0.000356870625	0
85	Amnipila	0.0108121605014727	8.351116e-05	0.000253474825	0
86	Fretibacterium	0.0116951081091641	0.00055883442	0.000673284375	0
87	Comamonas	0.0151724773328395	0.00058069814	0.002185399075	0
88	Stenotrophomonas	0.0186738412776888	7.46e-06	4.9725e-05	0
89	Moraxella	0.0219714661997795	0.00045768908	0.0029765039	0
90	Janibacter	0.0226247522687086	0	1.2965e-05	0
91	Nocardioides	0.0226247522687086	0	2.1805e-05	0
92	F082	0.0226247522687086	0	5.2464675e-05	0
93	Paracoccus	0.0226247522687086	0	4.1925e-05	0
94	Clostridia_vadinBB60_group	0.0249780789322446	0.00024298166	1.1985e-05	0
95	Cardiobacterium	0.0254762391274288	0.0018135693	0.000799735225	0.00119173886956522
96	Centipeda	0.0260034753477088	0.0003650496	0.00057577175	0
97	TM7x	0.0267689426617907	0.00419619398	0.0006666168	0.000658093304347826
98	Peptoanaerobacter	0.027484111255401	0.00021393104	0.000140860575	0
99	F0058	0.0321421812171904	0.00134006266	0.001066237575	8.30225217391304e-05
100	Olsenella	0.0324690416788735	2.954e-05	0.0002842864	0.000213942043478261
101	Lactobacillus	0.0325223088342185	0.00132983722	0.000490861025	1.88695652173913e-05
102	Sphaerochaeta	0.0329174401842945	1.288e-06	2.17575e-05	0
103	Abiotrophia	0.0347616242130618	0.00105820754	0.0003293803	0
104	Lentimicrobium	0.0382017463908384	0.0012653625	0.000126464	0
105	Brevibacterium	0.0388095982644193	0	1.54e-06	0.00042076252173913
106	Nocardia	0.0433196131519321	0	0	0.00010071952173913
107	Shuttleworthia	0.0491506781157591	0.0001934452	0.0016103199	0
108	JGI_0000069-P22	0.0491506781157591	0.0001118648	0.000164111525	0
109	Defluviitaleaceae_UCG-011	0.0491506781157591	0.0001696519	8.159e-05	0
110	Prevotellaceae	0.0491506781157591	0	4.20701e-05	0
111	Flexibacter	0.0491506781157591	0	9.15e-06	0
112	Asteroleplasma	0.0491506781157591	0	2.14e-05	0
113	Sphingobium	0.0491506781157591	0	1.6395e-05	0
114	Aquabacterium	0.0491506781157591	0	2.11075e-05	0
