# Supplementary material for: Systematic review and meta-analysis of oral squamous cell carcinoma associated oral microbiome
Source: Front Microbiol. 2022 Oct 20;13:968304. doi: 10.3389/fmicb.2022.968304 (PMC9632422; doi:10.3389/fmicb.2022.968304)
Supplement: Supplementary file 5 [file Data_Sheet_3.CSV]

	OTU	FDR_P	Zhang_mean	Zhao_mean	Zhou_mean
1	Prevotella	1.09852821983055e-09	0.1113261207	0.225036965625	0.00963630165217391
2	Rhodococcus	1.21662385324672e-08	0	0.00040519855	0
3	Actinomyces	1.30043676914328e-08	0.00421390922	0.007616731375	0
4	Allorhizobium-Neorhizobium-Pararhizobium-Rhizobium	1.38727283549996e-08	0	3.05975e-05	0.0185650510869565
5	Veillonella	2.04959543570986e-07	0.01991286776	0.0476473191	0.0054180672173913
6	Photobacterium	2.4068732157822e-07	0	0	0.00711624447826087
7	Alloprevotella	3.23003863859325e-07	0.07040700892	0.067076536875	0.0115724724782609
8	Pseudopropionibacterium	2.80191778582396e-06	1.0486e-05	0.000426225	0
9	Peptococcus	4.59124251624212e-06	0.0094629051	0.0006055575	0
10	Selenomonas	5.76368861193818e-06	0.00700980768	0.01023452355	0.00635811926086957
11	Mogibacterium	1.10229248480443e-05	3.06e-05	0.000277055275	0
12	[Eubacterium]_nodatum_group	2.649778444263e-05	0.00082455604	0.001131437925	0.000387933
13	Exiguobacterium	2.649778444263e-05	0	0.000919277775	0.0012588642173913
14	Oribacterium	2.649778444263e-05	0.00158049526	0.00310804565	0.00079521152173913
15	Fusobacterium	2.649778444263e-05	0.11824750888	0.086692605325	0.025399876826087
16	Sphingomonas	2.649778444263e-05	1.832e-06	0.0001394744	0.00863397808695652
17	Porphyromonas	2.649778444263e-05	0.04189969478	0.044819643625	0.0114064896956522
18	Atopobium	4.4896518413634e-05	0.00092978218	0.00118153195	0
19	Methylobacterium-Methylorubrum	5.68072202485016e-05	0	0.00013259025	0.000595922434782609
20	Dialister	6.74120798182873e-05	0.00547402494	0.0053862393	0.000424889130434783
21	Gemella	0.000104647086660008	0.02845075132	0.007644055325	0.00858238969565218
22	Bergeyella	0.000131446583499788	0.00217030132	0.0035394465	0.00170935539130435
23	Howardella	0.000131446583499788	7.4e-06	0.000173132325	0
24	Bacillus	0.000133922802089623	0	0.001144278975	0.0112348888695652
25	Roseomonas	0.000161653298798153	0	0.000587637725	0
26	RF39	0.000166570802216278	3.622e-05	0.000467725925	0
27	Haemophilus	0.000167030466966953	0.06719299056	0.03464438855	0.0117824725217391
28	Sediminibacterium	0.000203043737688334	0	2.995e-06	0.00138804139130435
29	Catonella	0.000209999946803908	0.00866364884	0.006526667275	0.0013076447826087
30	Solobacterium	0.00024806375673324	0.00373182206	0.0024530831	0.000237555260869565
31	Aerococcus	0.000294054071524332	0	0	0.00167551739130435
32	Rhodovibrio	0.000294054071524332	0	0	0.0028021602173913
33	Capnocytophaga	0.000300235699337506	0.03447945662	0.061165357625	0.0220543760434783
34	Megasphaera	0.000532013216374719	0.00073329524	0.001313375675	0.000301769913043478
35	Aggregatibacter	0.000572200102796677	0.02983620322	0.016537606325	0.00350687252173913
36	Mycoplasma	0.000572200102796677	0.00072967974	0.001984565	0.00429720247826087
37	Lautropia	0.000572200102796677	0.00709169626	0.004405245475	0.00088116647826087
38	Amnipila	0.000587168613959087	0.00035238084	0.0003981723	0
39	Absconditabacteriales_(SR1)	0.000688910287633936	0.003127982	8.28125e-05	0.000658037086956522
40	Corynebacterium	0.000986701862639069	0.00187308008	0.0018596146	0
41	Clostridia_UCG-014	0.00119731835719625	0.00305452484	0.0020895046	0.001251106
42	Johnsonella	0.00134604536985677	0.00288951438	0.002449734875	0.00228378708695652
43	Eikenella	0.00134604536985677	0.00153780488	0.002327704625	0.00681929917391304
44	Peptoanaerobacter	0.00134604536985677	0.00143898348	0.0025244601	0
45	Neisseria	0.00135765133580687	0.07930969434	0.107135988325	0.0524063277391304
46	Cardiobacterium	0.00141618018889994	0.0007006872	0.00036180835	0.00123232113043478
47	Rothia	0.00151927440089299	0.01101256938	0.004293197925	0.00291427656521739
48	Reyranella	0.00156828845524778	0	0	0.00174797208695652
49	Pseudoalteromonas	0.00156828845524778	0	0	0.00176879530434783
50	Anaeroglobus	0.00191986542988183	0.0001509082	0.00041320265	0
51	Butyrivibrio	0.00206446532485726	0.00076454168	0.000922052575	0
52	Rikenellaceae_RC9_gut_group	0.00266748179669008	0.0013011644	0.001025053475	0.00126672382608696
53	[Eubacterium]_yurii_group	0.00323400901880785	0.00100384678	0.001500515675	0.0011491012173913
54	Streptococcus	0.00323400901880785	0.10602721318	0.050278465	0.213997481173913
55	F0058	0.0039070543952401	0.00226425156	0.001608880675	0
56	Sphaerochaeta	0.00424685212327682	2.14542e-05	2.5375e-05	0
57	Nostoc_PCC-7524	0.00485267249019029	0	0.000264265425	0
58	Porphyrobacter	0.00485267249019029	0	4.9986025e-05	0
59	Olsenella	0.00520923950717295	1.792e-05	0.0002944818	0
60	Prevotellaceae	0.00520923950717295	1.894e-05	7.545e-05	0
61	Campylobacter	0.0055897996314881	0.01541477	0.01741304765	0.00658181839130435
62	Lentimicrobium	0.00795882036404006	0.00668159044	0.001334472875	0
63	Ensifer	0.00960120380405465	0	0	0.00177064347826087
64	Streptobacillus	0.0106181222489561	0.00072755464	0.0022264825	0
65	Actinobacillus	0.011356224457877	0.03753018712	0.00600422335	0.0036833762173913
66	F082	0.0115704058992899	0	7.4439e-05	0
67	Asteroleplasma	0.0115704058992899	0	5.3786725e-05	0
68	Granulicatella	0.0115704058992899	0.00538264258	0.0125873088	0.140023412391304
69	Treponema	0.0119588727556775	0.01436820936	0.018199809225	0.0317427753043478
70	Tannerella	0.0122367002694656	0.00213980634	0.00262287325	0.00181119247826087
71	Slackia	0.0124618232411022	2.743016e-05	4.57e-05	0
72	Clostridia_vadinBB60_group	0.0128432430339152	0.00034086708	0.000159812375	0
73	P5D1-392	0.0152269174221044	0.00070306316	0	0
74	Filifactor	0.0167013994756242	0.0055657584	0.001442124675	0.00268188360869565
75	Fretibacterium	0.018117790270997	0.00072626102	0.000517940825	0.000113307869565217
76	Comamonas	0.0214549233906867	0.00275382178	0.001034123125	0
77	Family_XIII_UCG-001	0.0224761399492748	0.00078674142	0.000353433625	0.000246953043478261
78	TM7x	0.0224761399492748	0.00151226798	0.000480671575	0.000166506391304348
79	Moraxella	0.0239147274694946	0.00044848908	0.0018980975	0
80	Mobiluncus	0.0263012745123737	0	3.805e-05	0
81	Eggerthia	0.030688682242459	5.08e-06	4.53675e-05	8.42545652173913e-05
82	Stomatobaculum	0.03111770407688	0.00093453952	0.000705208525	0.000545451956521739
83	Phocaeicola	0.0337472612180642	0.00010233798	4.39675e-05	0
84	Lachnoanaerobaculum	0.042743792422149	0.00805610836	0.0060375046	0.00641374082608696
85	F0332	0.0472466180500067	0.00076901348	0.0005783846	0
86	TM7a	0.0472466180500067	0.0001474896	9.223125e-05	0
